# Supplementary material for: Molecular and Pathogenic Characterization of Cylindrocarpon-like Anamorphs Causing Root and Basal Rot of Almonds
Source: Plants (Basel). 2022 Apr 4;11(7):984. doi: 10.3390/plants11070984 (PMC9003061; doi:10.3390/plants11070984)
Supplement: Supplementary file 1 [file plants-11-00984-s001.zip]

Archive with 1 entries (1 files):
- plants-1611154-supplementary.pptx
